# Supplementary material for: Secondary Brain Injury After Parenchymal Cerebral Hemorrhage in Humans: The Role of NOX2-Mediated Oxidative Stress and Endothelin-1
Source: Int J Mol Sci. 2024 Dec 7;25(23):13180. doi: 10.3390/ijms252313180 (PMC11642479; doi:10.3390/ijms252313180)
Supplement: Supplementary file 1 [file ijms-25-13180-s001.zip]

Archive with 1 entries (1 files):
- ijms-3310063-supplementary.pdf
